# Supplementary material for: Cohesin RAD21 Gene Promoter Methylation in Patients with Acute Myeloid Leukemia
Source: Life (Basel). 2024 Oct 16;14(10):1311. doi: 10.3390/life14101311 (PMC11509327; doi:10.3390/life14101311)
Supplement: Supplementary file 1 [file life-14-01311-s001.zip]

Archive with 2 entries (2 files):
- Figure S1.pdf
- Supplementary table s1.pdf
